# Supplementary material for: Worldwide distribution of human pythosis and biological characteristics of a Pythium insidiosum strain susceptible to antibiotics from China: a dual-scale study
Source: Front Med (Lausanne). 2025 Dec 9;12:1629018. doi: 10.3389/fmed.2025.1629018 (PMC12722454; doi:10.3389/fmed.2025.1629018)
Supplement: Supplementary file 4 [file Data_Sheet_1.xlsx]

## Sheet: sheet1
PMID或DOI	Case number	Country	Publicated year
PMID: 39932261	51	Thailand	2025
PMID: 39078955	16	India	2024
PMID: 35086234	29	India	2024
PMID: 33557064	10	Thailand	2021
PMID: 33913840	30	India	2021
PMID: 36190038	27	India	2022
PMID: 34344119	6	China	2021
PMID: 34915928	3	China	2021
PMID: 37203046	238	India	2023
PMID: 34011738	18	India	2021
PMID: 30574890	71	India	2019
PMID: 30206158	46	India	2019
PMID: 29545414	114	India	2018
PMID: 29927209	5	Thailand	2016
PMID: 30805615	30	Thailand	2019
PMID: 29848566	50	Thailand	2018
PMID: 25738236	13	India	2015
PMID: 29176453	20	Thailand	2018
https://doi.org/10.21203/rs.2.14305/v2	4	China	2020
PMID: 29653202	13	Thailand	2018
PMID: 26951999	11	Thailand	2016
PMID: 26286930	22	Thailand	2015
PMID: 38018022	32	Thailand	2023
PMID: 25630647	18	Thailand	2015
PMID: 34045630	2	Thailand	2021
PMID: 16886148	102	Thailand	2006
PMID: 2602781	5	Thailand	1989
https://sljid.sljol.info/articles/10.4038/sljid.v15i1.8677	1	Sri Lanka	2025
PMID: 39268488	1	China	2024
PMID: 39268488	1	China	2024
PMID: 38579080	1	China	2024
https://doi.org/10.1111/cup.14719	1	Thailand	2024
PMID: 38778275	1	USA	2024
PMID: 39266281	1	Thailand	2024
PMID: 39728308	1	China	2024
PMID: 36812410	1	India	2024
PMID: 37637497	1	Thailand	2023
PMID: 38499351	1	USA	2023
https://doi.org/10.1080/09273948.2023.2179495	1	India	2023
PMID: 36246283	1	China	2022
PMID: 35895358	10	Thailand	2022
PMID: 36509056	1	India	2022
PMID: 35490571	1	India	2022
PMID: 34410210	1	India	2022
PMID: 35490949	1	Mexico	2022
https://doi.org/10.1093/mmy/myac072.P169	1	India	2022
PMID: 34410210	1	India	2021
PMID: 33779337	1	India	2022
PMID: 32541188	2	India	2020
PMID: 33779337	1	India	2022
PMID: 31493524	1	Thailand	2019
PMID: 31493524	1	Thailand	2019
PMID: 31289761	1	Japan	2019
PMID: 31212104	1	spain	2019
PMID: 31073609	15	India	2020
PMID: 30567163	1	India	2018
PMID: 30013898	1	Thailand	2018
PMID: 29095755	1	India	2018
PMID: 29319595	1	India	2018
PMID: 29631838	1	CostaRica	2018
PMID: 28546303	1	Brazil or Colombia	2017
PMID: 28025573	1	China	2016
PMID: 26946963	1	USA	2016
PMID: 26946963	1	USA	2016
PMID: 25535313	1	France（swim in Thailand）	2015
PMID: 24911809	1	Thailand	2014
PMID: 25194603	1	Jamaica	2014
10.1097/IPC.0b013e318278f3b5	1	USA	2013
PMID: 26407370	1	USA	2014
PMID: 23627654	1	Israel	2013
PMID: 22205808	1	USA	2012
PMID: 24432209	1	Thailand	2012
PMID: 21252687	1	Israel	2011
PMID: 22001905	1	USA	2011
PMID: 22001905	1	USA	2011
PMID: 22902492	4	Thailand	2013
PMID: 19730096	1	Thailand	2009
PMID: 19878227	1	Australia	2009
PMID: 22981326	1	spain	2013
PMID: 19875237	1	Mexico	2010
PMID: 19698307	1	Thailand	2009
PMID: 14671729	1	Thailand	2003
PMID: 15890126	1	brazil	2005
PMID: 12203186	1	USA	2002
PMID: 11302134	3	Malaysia	2001
PMID: 9868648	1	USA	1998
PMID: 26946963	1	USA	2016
PMID: 8458239	1	Haiti	1993
PMID: 9267609	1	New Zealand	1997
PMID: 14998394	1	USA	2004
PMID: 14998394	1	USA	2004
PMID: 14998394	1	USA	2004
PMID: 14998394	1	USA	2004
PMID: 14998394	1	USA	2004
PMID: 8366216	1	Australia	1993
PMID: 8366216	1	Australia	1993
