# Supplementary material for: Worldwide distribution of human pythosis and biological characteristics of a Pythium insidiosum strain susceptible to antibiotics from China: a dual-scale study
Source: Front Med (Lausanne). 2025 Dec 9;12:1629018. doi: 10.3389/fmed.2025.1629018 (PMC12722454; doi:10.3389/fmed.2025.1629018)
Supplement: Supplementary file 5 [file Data_Sheet_2.xlsx]

## Sheet: Sheet1
group	sample1	sample2	sample3
traditional	1000	1200	1400
modified	210000	230000	250000
