# Supplementary material for: Worldwide distribution of human pythosis and biological characteristics of a Pythium insidiosum strain susceptible to antibiotics from China: a dual-scale study
Source: Front Med (Lausanne). 2025 Dec 9;12:1629018. doi: 10.3389/fmed.2025.1629018 (PMC12722454; doi:10.3389/fmed.2025.1629018)
Supplement: Supplementary file 6 [file Data_Sheet_3.xlsx]

## Sheet: Sheet1
day	control（10）	saline（10）	DOX（10）	AZM（10）
1	0	0	0	0
2	0	0	0	0
3	0	3	0	0
4	0	3	0	1
5	0	2	0	1
6	0	0	0	0
7	0	0	0	0
8	0	0	0	0
9	0	0	1	0
10	0	0	0	0
11	0	0	0	0
12	0	0	0	0
14	0	0	0	0
15	0	0	0	0
16	0	0	0	0
17	0	0	0	0
18	0	0	0	0
19	0	0	0	0
20	0	0	0	0
21	0	0	0	0
22	0	0	0	0
23	0	0	0	0
24	0	0	0	0
25	0	0	0	0
26	0	0	0	0
27	0	0	0	0
28	0	0	0	0
29	0	0	0	0
30	0	0	0	0
